# Supplementary material for: An efficient gradient-based algorithm with descent direction for unconstrained optimization with applications to image restoration and robotic motion control
Source: PeerJ Comput Sci. 2025 May 23;11:e2783. doi: 10.7717/peerj-cs.2783 (PMC12190695; doi:10.7717/peerj-cs.2783)
Supplement: Supplemental Information 1 [file peerj-cs-11-2783-s001.zip]

Archive with 91 entries (91 files):
- Armijo.m
- Armijo1.m
- ARWHEAD.m
- BD1.m
- BDQRTIC.m
- BIGGSB1.m
- Booth.m
- Brent.m
- Bukin.m
- CG1.m
- Colville.m
- cubic_interp.m
- DAF.m
- DENSCHNA.m
- DENSCHNC.m
- DENSCHNF.m
- Diag1.m
- Diag2.m
- Diag3.m
- Diag4.m
- Diag5.m
- Diag6.m
- Diag7.m
- Diag8.m
- Diag9.m
- DixPri.m
- DQDRTIC.m
- eCliff.m
- eDENSCHNB.m
- eHiebert.m
- Emaratos.m
- ENGVAL1.m
- ENGVAL8.m
- EPenlty.m
- ETridiag1.m
- ETrig1.m
- EVF.m
- EWood.m
- exhimmelblau.m
- exrosen.m
- FLETCHCR.m
- froth.m
- GQuartic.m
- GTrig1.m
- GTrig2.m
- Hager.m
- HARKERP.m
- HIMMELBH.m
- inside.m
- Leon.m
- LPerturbed.m
- LSStrongWolfe.m
- Matyas.m
- nocZoom.m
- NONSCOMP.m
- POWER.m
- Price4.m
- QF1.m
- QF2.m
- QP1.m
- QP2.m
- QP3.m
- QUARTC.m
- Quartic.m
- QUARTICM.m
- raydan1.m
- raydan2.m
- RE2F.m
- REF.m
- Shallow.m
- Sixhump.m
- Sphere.m
- St_Wolfe.m
- St_Wolfe1m.m
- strongwolfe.m
- SumSqr.m
- Thump.m
- Trecanni.m
- TWH.m
- W_Wolfe.m
- wave.m
- wave_equation.m.m
- wave2.m
- wh.m
- wh1.m
- Wood.m
- WSF.m
- ZAPF.m
- Zettl.m
- zoom_w.m
- zoom1.m
