# Supplementary material for: An efficient gradient-based algorithm with descent direction for unconstrained optimization with applications to image restoration and robotic motion control
Source: PeerJ Comput Sci. 2025 May 23;11:e2783. doi: 10.7717/peerj-cs.2783 (PMC12190695; doi:10.7717/peerj-cs.2783)
Supplement: Supplemental Information 1 [file peerj-cs-11-2783-s001.zip › Armijo.m]

function alphak = Armijo(x,d,OP)
alphak = 1;
rho=1/2;
c=0.0001;
fk = test_functions(x,OP);
gk = test_functions(x,OP,1);
xx = x;
x = x + alphak*d;
fk1 = test_functions(x,OP);
while fk1 > fk + c*alphak*gk'*d
  alphak = alphak*rho;
  x = xx + alphak*d;
  fk1 = test_functions(x,OP);
end
