# Supplementary material for: An efficient gradient-based algorithm with descent direction for unconstrained optimization with applications to image restoration and robotic motion control
Source: PeerJ Comput Sci. 2025 May 23;11:e2783. doi: 10.7717/peerj-cs.2783 (PMC12190695; doi:10.7717/peerj-cs.2783)
Supplement: Supplemental Information 1 [file peerj-cs-11-2783-s001.zip › Armijo1.m]

function alphak = Armijo1(p,x0,d)
%alphak = 1;
alphak = 1;
rho=1/2;
c=0.0001;
%fk = feval(f,x0);
%gk = Grad(f,x0);
[~,f0]=feval(p,x0);
f0=sum(f0); 
[grad0,~]=feval(p,x0);     
g0 = grad0'*d;
xnew = x0 + alphak*d;
x0 = xnew;
%fk1 = feval(f,x0);
[~,fnew]=feval(p,xnew);
   fnew=sum(fnew);
while fnew > f0 + c*alphak*g0'*d
  alphak = alphak*rho;
  xnew = x0 + alphak*d;
  %x = xx + alphak*d;
  fnew = feval(p,xnew);
  fnew=sum(fnew);
end
