# Supplementary material for: An efficient gradient-based algorithm with descent direction for unconstrained optimization with applications to image restoration and robotic motion control
Source: PeerJ Comput Sci. 2025 May 23;11:e2783. doi: 10.7717/peerj-cs.2783 (PMC12190695; doi:10.7717/peerj-cs.2783)
Supplement: Supplemental Information 1 [file peerj-cs-11-2783-s001.zip › ARWHEAD.m]

function [g,f]=ARWHEAD(x)
%ARWHEAD (CUTE), (1 1 1 ...)ok
  tic
  n=length(x);
    i=1:n-1;
    f=(-4*x(i)+3)+(x(i).^2+x(n).^2).^2;    
    i=1:n-1;
    h(i)=-4+2*(x(i).^2+x(n).^2)*2.*x(i);
    h(n)=2*(x(n).^2+x(n).^2)*2.*x(n);
    %h(2*j-1)=2*(x(2*j-1).^2-x(2*j))*2.*x(2*j-1)-2*(1-x(2*j-1)); 
    g=h';
end
