# Supplementary material for: An efficient gradient-based algorithm with descent direction for unconstrained optimization with applications to image restoration and robotic motion control
Source: PeerJ Comput Sci. 2025 May 23;11:e2783. doi: 10.7717/peerj-cs.2783 (PMC12190695; doi:10.7717/peerj-cs.2783)
Supplement: Supplemental Information 1 [file peerj-cs-11-2783-s001.zip › BD1.m]

function [g,f]=BD1(x)
%Extended Block-Diagonal, (1.02, 1.02 ...) 
  tic
  n=length(x);
    i=1:n/2; 
    f=(x(2*i-1).^2+x(2*i).^2-2).^2+(exp(x(2*i-1))-x(2*i)).^2;
    h(2*i-1)=2*(x(2*i-1).^2+x(2*i).^2-2)+2*(exp(x(2*i-1))-x(2*i)).*exp(x(2*i-1));
    h(2*i)=2*(x(2*i-1).^2+x(2*i).^2-2)*2.*x(2*i)-2*(exp(x(2*i-1))-x(2*i));
    %h(2*j-1)=2*(x(2*j-1).^2-x(2*j))*2.*x(2*j-1)-2*(1-x(2*j-1)); 
    g=h';
end
