# Supplementary material for: An efficient gradient-based algorithm with descent direction for unconstrained optimization with applications to image restoration and robotic motion control
Source: PeerJ Comput Sci. 2025 May 23;11:e2783. doi: 10.7717/peerj-cs.2783 (PMC12190695; doi:10.7717/peerj-cs.2783)
Supplement: Supplemental Information 1 [file peerj-cs-11-2783-s001.zip › BDQRTIC.m]

function [g,f]=BDQRTIC(x)
%BDQRTIC (CUTE), (1 1 1 ...)ok 
  tic
  n=length(x);
    i=1:n-4;
    f=(-4*x(i)+3).^2+(x(i).^2+2*x(i+1).^2+3*x(i+2).^2+4*x(i+3).^2+5*x(n).^2).^2; 
    h(i)=2*(-4*x(i)+3)+2*(x(i).^2+2*x(i+1).^2+3*x(i+2).^2+4*x(i+3).^2+5*x(n).^2)*2.*x(i);
    h(i+1)=2*(x(i).^2+2*x(i+1).^2+3*x(i+2).^2+4*x(i+3).^2+5*x(n).^2)*4.*x(i+1);
    h(i+2)=2*(x(i).^2+2*x(i+1).^2+3*x(i+2).^2+4*x(i+3).^2+5*x(n).^2)*6.*x(i+2);
    h(i+3)=2*(x(i).^2+2*x(i+1).^2+3*x(i+2).^2+4*x(i+3).^2+5*x(n).^2)*8.*x(i+3);
    h(n)=2*(x(i).^2+2*x(i+1).^2+3*x(i+2).^2+4*x(i+3).^2+5*x(n).^2)*10.*x(n);
    g=h';
end
