# Supplementary material for: An efficient gradient-based algorithm with descent direction for unconstrained optimization with applications to image restoration and robotic motion control
Source: PeerJ Comput Sci. 2025 May 23;11:e2783. doi: 10.7717/peerj-cs.2783 (PMC12190695; doi:10.7717/peerj-cs.2783)
Supplement: Supplemental Information 1 [file peerj-cs-11-2783-s001.zip › BIGGSB1.m]

function [g,f]=BIGGSB1(x)
%BIGGSB1 function (CUTE),(0 0 ..)
   n=length(x); 
   i=2:n-1;
   f(1)=(x(1)-1)^2;
   f(i)= sum((x(i+1)-x(i)).^2);
   f(n)=(1-x(n))^2;
   %h(1)=2*(x(1)-1)-2*(x(2)-x(1));
   h(1)=2*(x(1)-1);
   h(i)=-2*(x(i)-x(i-1))-2*(x(i+1)-x(i));
   h(n)=2*(x(n)-x(n-1))-2*(1-x(n));
   f=f';
   g=h';
end
