# Supplementary material for: An efficient gradient-based algorithm with descent direction for unconstrained optimization with applications to image restoration and robotic motion control
Source: PeerJ Comput Sci. 2025 May 23;11:e2783. doi: 10.7717/peerj-cs.2783 (PMC12190695; doi:10.7717/peerj-cs.2783)
Supplement: Supplemental Information 1 [file peerj-cs-11-2783-s001.zip › Booth.m]

function [g,f]=Booth(x)
%Booth function, (-10,10), ok 
  tic
  %n=length(x);
    %j=1:n/2;
    f=(x(1)+2*x(2)-7).^2+(2*x(1)+x(2)-5).^2;
    h(1)=2*(x(1)+2*x(2)-7)+4*(2*x(1)+x(2)-5);
    h(2)=4*(x(1)+2*x(2)-7)+2*(2*x(1)+x(2)-5); 
    g=h';
end
