# Supplementary material for: An efficient gradient-based algorithm with descent direction for unconstrained optimization with applications to image restoration and robotic motion control
Source: PeerJ Comput Sci. 2025 May 23;11:e2783. doi: 10.7717/peerj-cs.2783 (PMC12190695; doi:10.7717/peerj-cs.2783)
Supplement: Supplemental Information 1 [file peerj-cs-11-2783-s001.zip › Brent.m]

function [g,f]=Brent(x)
%Brent Function, (-1 -1 -1 ...)ok
  tic
  %n=length(x);
    %i=1:n/2;
    f=(x(1)+10).^2+(x(2)+10).^2+exp(-x(1).^2-x(2).^2); 
    h(1)=2*(x(1)+10)+exp(-x(1).^2-x(2).^2)*-2*x(1);
    h(2)=2*(x(2)+10)+exp(-x(1).^2-x(2).^2)*-2*x(2);
    %h(2*j-1)=2*(x(2*j-1).^2-x(2*j))*2.*x(2*j-1)-2*(1-x(2*j-1)); 
    g=h';
end
