# Supplementary material for: An efficient gradient-based algorithm with descent direction for unconstrained optimization with applications to image restoration and robotic motion control
Source: PeerJ Comput Sci. 2025 May 23;11:e2783. doi: 10.7717/peerj-cs.2783 (PMC12190695; doi:10.7717/peerj-cs.2783)
Supplement: Supplemental Information 1 [file peerj-cs-11-2783-s001.zip › Bukin.m]

function [g,f]=Bukin(x)
%Bukin 2 Function, (-1 -1 -1 ...)ok  
  tic
  %n=length(x);
    %i=1:n/2;
    f=100*(x(2)-0.01*x(1).^2+1)+0.01*(x(1)+10).^2;
    h(1)=-2*x(1)+0.01*(x(1)+10);
    h(2)=100;
    %h(2*j-1)=2*(x(2*j-1).^2-x(2*j))*2.*x(2*j-1)-2*(1-x(2*j-1)); 
    g=h';
end
