# Supplementary material for: An efficient gradient-based algorithm with descent direction for unconstrained optimization with applications to image restoration and robotic motion control
Source: PeerJ Comput Sci. 2025 May 23;11:e2783. doi: 10.7717/peerj-cs.2783 (PMC12190695; doi:10.7717/peerj-cs.2783)
Supplement: Supplemental Information 1 [file peerj-cs-11-2783-s001.zip › CG1.m]

function [x,k,t]=CG1(x0,OP1,OP2)
clear t;
tic
%This function is used by Conjugate Gradient (CG) Methods for finding 
%the minimizer of a given function using the strong Wolfe line %search.
%Outputs:
%   x: The point that the minimum of the test function occurs at it.
%   k: The number of iterations.
%   t: CPU time.
%Inputs:
%   x0: initial point.
%   OP1: The CG method.
%   OP2: A number for a test function.

g=test_functions(x0,OP2,1);
f=test_functions(x0,OP2);
d=-g;
k=0;
x=x0;
tt=2.4;
format long e
while (norm(g)>.000001) && (k<34)
    Alpha=St_Wolfe(x,d,OP2);
    t=g;
    x=x+Alpha*d;
    g=test_functions_revision(x,OP2,1);
    f=test_functions_revision(x,OP2);
    switch OP1
        case 'DPRP'
            PRP = (g'*(g-t))/(t'*t);
            d1 = (g'*d)/(t'*t);
            d2 = ((g'*(g-t))/(g'*g))^2;
            a > 1/4;
            Beta=max(0,(PRP-((a*(d1*d2)))));
        case 'DLS'
            LS = (g'*(g-t))/(-d'*t);
            d1 = (g'*d)/(t'*t);
            d2 = ((g'*(g-t))/(g'*g))^2;
            a > 1/4;
            Beta=max(0,(LS-((a*(d1*d2)))));
         case 'DRMIL'
            RMIL = (g'*(g-t))/(d'*d);
            d1 = (g'*d)/(t'*t);
            d2 = ((g'*(g-t))/(g'*g))^2;
            a > 1/4;
            Beta=max(0,(RMIL-((a*(d1*d2)))));
        case 'FR'
            Beta=(g'*g)/(t'*t);
        case 'PRP'
            Beta=(g'*(g-t))/(t'*t);
        case 'HS'
            Beta=(g'*(g-t))/(d'*(g-t));
    case 'CD'
    Beta=-(g'*g)/(d'*t);
    case 'DY'
    Beta=(g'*g)/(d'*(g-t));
    case 'LS'
    Beta=(g'*(g-t))/(-d'*t);
    case 'RMIL'
    Beta=(g'*(g-t))/(d'*d);
    case 'RMIL2'
    Beta=(g'*g)/(d'*(d-g));
    case 'N3'
    Beta=(g'*g)/(d'*d);
    case 'Q4'
    m=(norm(g + d))/(norm(d));
    Beta = -(m*(g'*g) - abs(g'*t))/(m*(t'*d));
    case 'ARM'
    m=(norm(g + d))/(norm(d));
    Beta = -(m*(g'*g) - abs(g'*t))/(m*(t'*d));
    case 'N4'
    Beta=(g'*g-(norm(g)/norm(t))*abs((g'*t)))/(d'*d);
    case 'N6'
    Beta=(g'*g-(norm(g)/norm(t))*abs((g'*t)))/(d'*(d-g)); 
    case 'N7'
    Beta=(g'*g-(norm(g)/norm(t))*(g'*t))/(d'*d);
    case 'IMR'
    Beta=(g'*(g-t))/((g-d)'*(g-d));
    case 'NRMI'
    Beta=(g'*(g-t))/(t'*(g-d));
    case 'RMIL+'
    Beta=(g'*(g-t-d))/(d'*(d-g));
    case 'SM'
    Beta=(g'*g-(norm(g)/norm(t))*(g'*d)-(g'*d))/(d'*d);
    case 'nprp'
    Beta=(g'*g-(norm(g)/norm(t))*(g'*t))/max((tt*norm(g)*norm(d))-(norm(g)*norm(g)));
    %WYL
    case 'Q2'
    Beta=((g'*g)-(norm(g)/(norm(t)))*(g'*t))/norm(t)^2;
    case 'WYL'
    Beta=((g'*g)-(norm(g)/(norm(t)))*(g'*t))/norm(t)^2;
    %VHS
    case 'VHS'
    w3= norm(g)/norm(t);
    Beta=(g'*(g-w3*t))/(d'*(g-t));
    case 'AMRI'
       Beta=((g'*g)-((norm(g)/norm(t))*(g'*t)))/(d'*d);
    %NPRP
    case 'Q3'
    Beta=((g'*g)-((norm(g)/norm(t))*abs(g'*t)))/norm(t)^2;
    case 'NPRP'
    Beta=((g'*g)-((norm(g)/norm(t))*abs(g'*t)))/norm(t)^2;
    %DPRP
    case 'DPRP'
    Beta=((g'*g)-((norm(g)/norm(t))*abs(g'*t)))/((t'*t)+(2*abs(g'*d)));
    case 'Q1'
    Beta=max(0,(((g'*g)-(g'*t))/(t'*t)));
    case 'PRP+'
    Beta=max(0,(((g'*g)-(g'*t))/(t'*t)));
     case 'hSNM'
    Beta=max((((g'*g)-(g'*t))/(t'*t)),(((g'*g)-(g'*t)-(g'*d))/(t'*t)));
    case 'HS+'
    Beta=max(0,norm(g'*(g-t))/(d'*(g-t)));
    case 'hrm1'
    Beta=((g'*g)-((norm(g)/norm(t))*abs(g'*t)))/(d'*(g-t));
    case 'amri22'
     Beta=((g'*g)-((norm(g)/norm(t))*abs(g'*t)))/(norm(d)^2); 
   case 'kaksya'
         Beta=max(0,((g'*g)-(g'*t))/(norm(d)^2));
    case 'Q5'
        if  (g'*g)>((norm(g)/(norm(t)))*(abs(g'* t))); 
              Beta=((g'*g)-((norm(g)/(norm(t)))*(abs(g'* t))))/((norm(g))+(t'* t));
        else
              Beta=0;
        end
    case 'Q6'
        if(g'*g)>(((norm(g))/(norm(g-t)^2))*(abs(g'*t)));
           Beta=((g'*g)-(((norm(g))/(norm(g- t)^2))*(abs(g'* t))))/( t'*t); 
        else
           Beta=0;
        end  
   case 'ZA'
        if (g'*g)>abs(g'*t);
             Beta=((g'*g)-(g'*t))/((d'*(g-t)));
        else
          Beta=0;
         end
    case 'TS'
        if 0<=((g'*(g-t))/(t'*t))&&((g'*(g-t))/(t'*t))<((g'*g)/(t'*t));
            Beta=((g'*(g-t))/(t'*t));
        else
            Beta=((g'*g)/(t'*t));
        end
        
   %~~~~~~~~~~~~~~~~~~~~~~~~~~~~~~~~~~~~~~~~~~~~~~~~~~~~~~~~~~~~~~~~     
    %xde restart
        case 'hrm0'
     Beta=((g'*g)-((norm(g)/norm(g-t))*abs(g'*t)))/(norm(d)^2);
        
               
 %%%%%%%%%%%%%%%%%%%%%%%%%%%%%%%%%%%%%%%%%%%%%%%%%%%%%%%%%%%%%%%%%%%%%%%%%%%%%%%%%%%%%%%%%%%%%       
    case 'hprp'
        if (g'*g)>(norm(g)/norm(t))*abs((g'*t));
            Beta=(g'*g-(norm(g)/norm(t))*abs((g'*t)))/(t'*t);
        else
            Beta=0;
        end
        
    case 'hhs'
        if (g'*g)>(norm(g)/norm(t))*abs((g'*t));
            Beta=(g'*g-(norm(g)/norm(t))*abs((g'*t)))/(d'*(g-t));
        else
            Beta=0;
        end
        
             
       %%use this 
    case 'nrm'
        if (g'*g)>(norm(g)/norm(t))*abs((g'*t));
             Beta=(g'*g-(norm(g)/norm(t))*abs((g'*t)))/(d'*d);
        else
            Beta=0;
        end
        
    %nrm=nrm0 
        case'nrm0'
             Beta=max(0,(g'*g-(norm(g)/norm(t))*abs((g'*t)))/(d'*d));

        
   
    case 'nrm1'
        if (g'*g)>abs(g'*t);
             Beta=((g'*g)-(g'*t))/((d'*(g-t)));
        else
          Beta=max(0,(g'*g-(norm(g)/norm(t))*abs((g'*t)))/(d'*d));
         end
  
            
    case 'JHJ'  %Jinbou Jian 2014
    v=max(0,(norm(g)/norm(t))*(g'*t));
    u=max((t'*t),(d'*(g-t)));
    Beta=((g'*g)-v)/u;
    
    otherwise
    error('Unknown Beta')
    end
    d=-g+Beta*d;
    %d=-g;
    %x(1:3)=4;2;-1;
    k=k+1;

   
    if k == 1
        fprintf('%6s %12s %16s\n','iter','f','beta');
        fprintf('%6.2f %12.8f %16.2f\n',k,f,Beta);
    else
        fprintf('%6.2f %12.8f %16.2f\n',k,f,Beta);
    end
    
   
end
t=toc;
