# Supplementary material for: An efficient gradient-based algorithm with descent direction for unconstrained optimization with applications to image restoration and robotic motion control
Source: PeerJ Comput Sci. 2025 May 23;11:e2783. doi: 10.7717/peerj-cs.2783 (PMC12190695; doi:10.7717/peerj-cs.2783)
Supplement: Supplemental Information 1 [file peerj-cs-11-2783-s001.zip › Colville.m]

function [g,f]=Colville(x)
% colville function
tic
    %j=1:n/2;
  f=100*(x(1).^2-x(2)).^2+(x(1)-1).^2+(x(3)-1).^2+90*(x(3).^2-x(4)).^2+...
  10.1*((x(2)-1).^2+(x(4)-1).^2)+19.8*(x(2)-1)*(x(4)-1);
    %j=1:n/2;
    h(1)=400*(x(1).^2-x(2))*x(1)+2*(x(1)-1);
    h(2)=-200*(x(1).^2-x(2))+2*10.1*(x(2)-1)+19.8*(x(4)-1);
    h(3)=2*(x(3)-1)+4*90*x(3)*(x(3).^2-x(4));
    h(4)=-2*90*(x(3).^2-x(4))+2*10.1*(x(4)-1)+19.8*(x(2)-1); 
    g=h';
end
