# Supplementary material for: An efficient gradient-based algorithm with descent direction for unconstrained optimization with applications to image restoration and robotic motion control
Source: PeerJ Comput Sci. 2025 May 23;11:e2783. doi: 10.7717/peerj-cs.2783 (PMC12190695; doi:10.7717/peerj-cs.2783)
Supplement: Supplemental Information 1 [file peerj-cs-11-2783-s001.zip › cubic_interp.m]

function xmin = cubic_interp(x1, x2, f1, f2, g1, g2) 
eta = g1 + g2 - 3*(f1 - f2)/(x1 - x2);    
gamma = sign(x2-x1)*sqrt(eta^2 - g1*g2);  
xmin = x2 - (x2 - x1)*(g2 + gamma - eta)/(g2 - g1 + 2*gamma);
