# Supplementary material for: An efficient gradient-based algorithm with descent direction for unconstrained optimization with applications to image restoration and robotic motion control
Source: PeerJ Comput Sci. 2025 May 23;11:e2783. doi: 10.7717/peerj-cs.2783 (PMC12190695; doi:10.7717/peerj-cs.2783)
Supplement: Supplemental Information 1 [file peerj-cs-11-2783-s001.zip › DENSCHNA.m]

function [g,f]=DENSCHNA(x)
%DENSCHNA function, (-1 -1 ...) (2,2,...)
  tic
  n=length(x);
    i=1:n/2;
    f=(x(2*i-1).^4)+(x(2*i-1)+x(2*i)).^2+(-1+exp(x(2*i))).^2; 
    h(2*i-1)=4*(x(2*i-1)).^3+2*(x(2*i-1)+x(2*i)); 
    h(2*i)=2*(x(2*i-1)+x(2*i))+2*(-1+exp(x(2*i))).*exp(x(2*i));
    %h(2*j-1)=2*(x(2*j-1).^2-x(2*j))*2.*x(2*j-1)-2*(1-x(2*j-1)); 
    g=h';
end
