# Supplementary material for: An efficient gradient-based algorithm with descent direction for unconstrained optimization with applications to image restoration and robotic motion control
Source: PeerJ Comput Sci. 2025 May 23;11:e2783. doi: 10.7717/peerj-cs.2783 (PMC12190695; doi:10.7717/peerj-cs.2783)
Supplement: Supplemental Information 1 [file peerj-cs-11-2783-s001.zip › DENSCHNC.m]

function [g,f]=DENSCHNC(x)
%DENSCHNC function, (11, 11 ...) (5,5,...)
  tic
  n=length(x);
    i=1:n/2;
    f=(-2+x(2*i-1).^2+x(2*i).^2).^2+(-2+exp(x(2*i)-1)+x(2*i).^3).^2;  
    h(2*i-1)=2*(-2+x(2*i-1).^2+x(2*i).^2)*2.*x(2*i-1)+2*(-2+exp(x(2*i)-1)+x(2*i).^3).*exp(x(2*i-1)-1); 
    h(2*i)=2*(-2+x(2*i-1).^2+x(2*i).^2)*2.*x(2*i)+2*(-2+exp(x(2*i)-1)+x(2*i).^3)*3.*(x(2*i)).^2;
    %h(2*j-1)=2*(x(2*j-1).^2-x(2*j))*2.*x(2*j-1)-2*(1-x(2*j-1)); 
    g=h';
end
