# Supplementary material for: An efficient gradient-based algorithm with descent direction for unconstrained optimization with applications to image restoration and robotic motion control
Source: PeerJ Comput Sci. 2025 May 23;11:e2783. doi: 10.7717/peerj-cs.2783 (PMC12190695; doi:10.7717/peerj-cs.2783)
Supplement: Supplemental Information 1 [file peerj-cs-11-2783-s001.zip › DENSCHNF.m]

function [g,f]=DENSCHNF(x)
%DENSCHNF function, (11, 11 ...) (5,5,...)
  tic
  n=length(x);
    i=1:n/2;
    f=(2*(x(2*i-1)+x(2*i)).^2+(x(2*i-1)-x(2*i)).^2-8).^2+(5*x(2*i-1).^2 +(x(2*i)-3).^2-9).^2; 
    h(2*i-1)=2*(2*(x(2*i-1)+x(2*i)).^2+(x(2*i-1)-x(2*i)).^2-8).*(4*(x(2*i-1)+x(2*i))+2*(x(2*i-1)-x(2*i)))+2*(5*x(2*i-1).^2 +(x(2*i)-3).^2-9)*10.*x(2*i-1);
    h(2*i)=2*(2*(x(2*i-1)+x(2*i)).^2+(x(2*i-1)-x(2*i)).^2-8).*(4*(x(2*i-1)+x(2*i))-2*(x(2*i-1)-x(2*i)))+2*(5*x(2*i-1).^2 +(x(2*i)-3).^2-9)*2.*(x(2*i)-3);
    %h(2*j-1)=2*(x(2*j-1).^2-x(2*j))*2.*x(2*j-1)-2*(1-x(2*j-1)); 
    g=h';
end
