# Supplementary material for: An efficient gradient-based algorithm with descent direction for unconstrained optimization with applications to image restoration and robotic motion control
Source: PeerJ Comput Sci. 2025 May 23;11:e2783. doi: 10.7717/peerj-cs.2783 (PMC12190695; doi:10.7717/peerj-cs.2783)
Supplement: Supplemental Information 1 [file peerj-cs-11-2783-s001.zip › Diag3.m]

function [g,f] = Diag3(x)
% Evaluate the Diagonal 3 function 
% N. Andrei 2008 Advance Modelling and Optim
% x0=(1,1,..,1)' 
n = length(x);
%F = zeros(n,1);
i=1:(n);
f(i)=exp(x(i))-i'.*sin(x(i));
f=f(:);
% g label
g(i)=exp(x(i))-i'.*cos(x(i));
g=g(:);
