# Supplementary material for: An efficient gradient-based algorithm with descent direction for unconstrained optimization with applications to image restoration and robotic motion control
Source: PeerJ Comput Sci. 2025 May 23;11:e2783. doi: 10.7717/peerj-cs.2783 (PMC12190695; doi:10.7717/peerj-cs.2783)
Supplement: Supplemental Information 1 [file peerj-cs-11-2783-s001.zip › Diag4.m]

function [g,f]=Diag4(x)
%Diagonal 4 function, (1 1 ...)
% n must be even
  n=length(x);
  j=1:n/2;
  f=(1/2)*((x(2*j-1).^2)+(100*x(2*j).^2));
  h(2*j-1)=x(2*j-1);
  h(2*j)=100*x(2*j); 
  g=h';
end
 
