# Supplementary material for: An efficient gradient-based algorithm with descent direction for unconstrained optimization with applications to image restoration and robotic motion control
Source: PeerJ Comput Sci. 2025 May 23;11:e2783. doi: 10.7717/peerj-cs.2783 (PMC12190695; doi:10.7717/peerj-cs.2783)
Supplement: Supplemental Information 1 [file peerj-cs-11-2783-s001.zip › DixPri.m]

function [g,f]=DixPri(x)
  %Dixon and Price function
tic
  n=length(x);
    %s = 0;
  i = 2:n;
  s = i*(2*x(i).^2-x(i-1)).^2;
  f = s+(x(1)-1).^2;
  %f=sum(f);
  h(1)=2*(x(1)-1)-4*(2*x(2).^2-x(1));
  i=2:n-1;
  h(i)=8*i*x(i)*(2*x(i).^2-x(i-1))-2*(i+1)*(2*x(i+1).^2-x(i));
  h(n)=8*n*x(n)*(2*x(n).^2-x(n-1));
  g=h';
end

  
