# Supplementary material for: An efficient gradient-based algorithm with descent direction for unconstrained optimization with applications to image restoration and robotic motion control
Source: PeerJ Comput Sci. 2025 May 23;11:e2783. doi: 10.7717/peerj-cs.2783 (PMC12190695; doi:10.7717/peerj-cs.2783)
Supplement: Supplemental Information 1 [file peerj-cs-11-2783-s001.zip › DQDRTIC.m]

function [g,f]=DQDRTIC(x)
%DQDRTIC (CUTE), (3 3 3 ...)ok 
  tic
  n=length(x);
    i=1:n-2;
    f=x(i).^2 +1000*x(i+1).^2+1000*x(i+2).^2;  
    h(i)=2*x(i);
    h(i+1)=2000*x(i+1);
    h(i+2)=2000*x(i+2);
    %h(2*j-1)=2*(x(2*j-1).^2-x(2*j))*2.*x(2*j-1)-2*(1-x(2*j-1)); 
    g=h';
end
