# Supplementary material for: An efficient gradient-based algorithm with descent direction for unconstrained optimization with applications to image restoration and robotic motion control
Source: PeerJ Comput Sci. 2025 May 23;11:e2783. doi: 10.7717/peerj-cs.2783 (PMC12190695; doi:10.7717/peerj-cs.2783)
Supplement: Supplemental Information 1 [file peerj-cs-11-2783-s001.zip › eCliff.m]

function [g,f]=eCliff(x)
%Extended Cliff, (0.001 ...)ok 
  tic
  n=length(x);
    i=1:n/2;
    f=0.0001*(x(2*i-1)-3).^2-(x(2*i-1)-x(2*i))+exp(2*(x(2*i-1)-x(2*i))); 
    i=1:n/2;
    h(2*i-1)=0.0001*2*(x(2*i-1)-3)-1+exp(2*(x(2*i-1)-x(2*i)))*2;
    h(2*i)=-1+exp(2*(x(2*i-1)-x(2*i)))*-2;
    %h(2*j-1)=2*(x(2*j-1).^2-x(2*j))*2.*x(2*j-1)-2*(1-x(2*j-1)); 
    g=h';
end
