# Supplementary material for: An efficient gradient-based algorithm with descent direction for unconstrained optimization with applications to image restoration and robotic motion control
Source: PeerJ Comput Sci. 2025 May 23;11:e2783. doi: 10.7717/peerj-cs.2783 (PMC12190695; doi:10.7717/peerj-cs.2783)
Supplement: Supplemental Information 1 [file peerj-cs-11-2783-s001.zip › eDENSCHNB.m]

function [g,f]=eDENSCHNB(x)
%Extended DENSCHNB function (CUTE), (1 1 ...)ok 
tic
  n=length(x);
  i=1:n/2;
  f=(x(2*i-1)-2).^2+(x(2*i-1)-2).^2.*x(2*i).^2+(x(2*i)+1).^2;
  h(2*i-1)=2*(x(2*i-1)-2)+2*(x(2*i-1)-2).*(x(2*i).^2); 
  h(2*i)=2*(x(2*i-1)-2).^2.*x(2*i)+2*(x(2*i)+1);
  g=h';
end
