# Supplementary material for: An efficient gradient-based algorithm with descent direction for unconstrained optimization with applications to image restoration and robotic motion control
Source: PeerJ Comput Sci. 2025 May 23;11:e2783. doi: 10.7717/peerj-cs.2783 (PMC12190695; doi:10.7717/peerj-cs.2783)
Supplement: Supplemental Information 1 [file peerj-cs-11-2783-s001.zip › eHiebert.m]

function [g,f]=eHiebert(x)
 %Extended Hiebert, (5.001 5.001 ...)ok 
  tic
  n=length(x);
    i=1:n/2;
    f=(x(2*i-1)-10).^2 +(x(2*i-1).*x(2*i)-500).^2;   
    h(2*i-1)=2*(x(2*i-1)-10)+2*(x(2*i-1).*x(2*i)-500).*x(2*i);
    h(2*i)=2*(x(2*i-1).*x(2*i)-500).*x(2*i-1);
    %h(2*j-1)=2*(x(2*j-1).^2-x(2*j))*2.*x(2*j-1)-2*(1-x(2*j-1)); 
    g=h';
end
