# Supplementary material for: An efficient gradient-based algorithm with descent direction for unconstrained optimization with applications to image restoration and robotic motion control
Source: PeerJ Comput Sci. 2025 May 23;11:e2783. doi: 10.7717/peerj-cs.2783 (PMC12190695; doi:10.7717/peerj-cs.2783)
Supplement: Supplemental Information 1 [file peerj-cs-11-2783-s001.zip › Emaratos.m]

function [g,f]=Emaratos(x)
%Extended Maratos function, (1.1 0.1 ...) ok
tic
  n=length(x);
  j=1:n/2;
  f=x(2*j-1)+100*(x(2*j-1).^2+x(2*j).^2-1).^2;
  h(2*j-1)=1+200*(x(2*j-1).^2+x(2*j).^2-1)*2.*x(2*j-1);
  h(2*j)=200*(x(2*j-1).^2+x(2*j).^2-1)*2.*x(2*j); 
  g=h'; 
end
