# Supplementary material for: An efficient gradient-based algorithm with descent direction for unconstrained optimization with applications to image restoration and robotic motion control
Source: PeerJ Comput Sci. 2025 May 23;11:e2783. doi: 10.7717/peerj-cs.2783 (PMC12190695; doi:10.7717/peerj-cs.2783)
Supplement: Supplemental Information 1 [file peerj-cs-11-2783-s001.zip › ENGVAL8.m]

function [g,f]=ENGVAL8(x)
%ENGVAL8 (CUTE), (2 2 2 ...)ok 
  tic
  n=length(x);
    i=1:n-1;
    f=(x(i).^2+x(i+1).^2).^2-(7-8*x(i));  
    h(1)=2*(x(1).^2+x(2).^2)*2*x(1)+8;
    i=2:n-1;
    %h(i)=2*x(i)+2*(x(i+1)+x(i).^2).*(1+2*x(i));
    h(i)=4*x(i).*(x(i-1).^2+x(i).^2)+ 2*(x(i).^2+x(i+1).^2)*2.*x(i)+8;
    h(n)=2*x(n)*(x(n-1)^2+x(n)^2);
    %h(2*j-1)=2*(x(2*j-1).^2-x(2*j))*2.*x(2*j-1)-2*(1-x(2*j-1)); 
    f=f';
    g=h';
end
