# Supplementary material for: An efficient gradient-based algorithm with descent direction for unconstrained optimization with applications to image restoration and robotic motion control
Source: PeerJ Comput Sci. 2025 May 23;11:e2783. doi: 10.7717/peerj-cs.2783 (PMC12190695; doi:10.7717/peerj-cs.2783)
Supplement: Supplemental Information 1 [file peerj-cs-11-2783-s001.zip › EPenlty.m]

function [g,f]=EPenlty(x)
%Extended Penalty, (1 2 3 ...) 
tic
   n=length(x); 
            %f=0;s=0;t=0;
   j=1:n-1;
   s=(x(j).^2-0.25);
   %j=1:n-1;
   t=(x(j)-1).^2;
   f=t+s.^2;
   %s=0;
   j=1:n;
   ss=(x(j).^2-0.25);
   i=1:n;
   h(i)=2*(x(i)-1)+2*ss*2.*x(i);
   %h(n)=2*ss*2*x(n);
   g=h';
end
