# Supplementary material for: An efficient gradient-based algorithm with descent direction for unconstrained optimization with applications to image restoration and robotic motion control
Source: PeerJ Comput Sci. 2025 May 23;11:e2783. doi: 10.7717/peerj-cs.2783 (PMC12190695; doi:10.7717/peerj-cs.2783)
Supplement: Supplemental Information 1 [file peerj-cs-11-2783-s001.zip › ETrig1.m]

function [g,f]=ETrig1(x)
%Extended Tridiagonal 1 function, (2 2 ...)ok
tic
  n=length(x);
  j=1:n/2;
  f=(x(2*j-1)+x(2*j)-3).^2+(x(2*j-1)-x(2*j)+1).^4;
  h(2*j-1)=2*(x(2*j-1)+x(2*j)-3)+4*(x(2*j-1)-x(2*j)+1).^3;
  h(2*j)=2*(x(2*j-1)+x(2*j)-3)-4*(x(2*j-1)-x(2*j)+1).^3; 
  g=h';
end
