# Supplementary material for: An efficient gradient-based algorithm with descent direction for unconstrained optimization with applications to image restoration and robotic motion control
Source: PeerJ Comput Sci. 2025 May 23;11:e2783. doi: 10.7717/peerj-cs.2783 (PMC12190695; doi:10.7717/peerj-cs.2783)
Supplement: Supplemental Information 1 [file peerj-cs-11-2783-s001.zip › EVF.m]

function [g,f]=EVF(x)
%El-Attar-Vidyasagar-Dutta Function, ok  
  tic
  %n=length(x);
    %i=1:n/2;
    f=(x(1)^2+x(2)-10)^2+(x(1)+x(2)^2-7)^2+(x(1)^2+x(2)^3-1)^2;
    h(1)=2*(x(1)^2+x(2)-10)*2*x(1)+2*(x(1)+x(2)^2-7)+2*(x(1)^2+x(2)^3-1)*2*x(1);
    h(2)=2*(x(1)^2+x(2)-10)+2*(x(1)+x(2)^2-7)*2*x(2)+2*(x(1)^2+x(2)^3-1)*3*x(2)^2;
    %h(2*j-1)=2*(x(2*j-1).^2-x(2*j))*2.*x(2*j-1)-2*(1-x(2*j-1)); 
    g=h';
end
