# Supplementary material for: An efficient gradient-based algorithm with descent direction for unconstrained optimization with applications to image restoration and robotic motion control
Source: PeerJ Comput Sci. 2025 May 23;11:e2783. doi: 10.7717/peerj-cs.2783 (PMC12190695; doi:10.7717/peerj-cs.2783)
Supplement: Supplemental Information 1 [file peerj-cs-11-2783-s001.zip › EWood.m]

function [g,f]=EWood(x)
 %Extended Wood 
  %n=length(x);
    %j=1:n/2;
   f=100*(((x(1)^2)-x(2)).^2)+((x(1)-1).^2)+90*(((x(3)^2)-x(4)).^2)+((1-x(3))^2)+10.1*(((x(2)-1).^2)+((x(4)-1).^2))+19.8*(x(2)-1)*(x(4)-1);
   %j=1:n/2;
   h(1)=400*x(1)*(x(1).^2-x(2))+2*(x(1)-1);
   h(2)=-200*(x(1).^2-x(2))+2*10.1*(x(2)-1)+19.8*(x(4)-1);
   h(3)=360*x(3)*(x(3).^2-x(4))-2*(1-x(3)); 
   h(4)=-180*(x(3).^2-x(4))+2*10.1*(x(4)-1)+19.8*(x(2)-1);
   g=h';
end
