# Supplementary material for: An efficient gradient-based algorithm with descent direction for unconstrained optimization with applications to image restoration and robotic motion control
Source: PeerJ Comput Sci. 2025 May 23;11:e2783. doi: 10.7717/peerj-cs.2783 (PMC12190695; doi:10.7717/peerj-cs.2783)
Supplement: Supplemental Information 1 [file peerj-cs-11-2783-s001.zip › exhimmelblau.m]

function [g,f] = exhimmelblau(x)
% Evaluate the Extended Himmelblau  function Jamil 2013 Himmelblau 1972
% Function number 65
% n is a multiple of 2
% x0 in [-5 5]  f=0 at x*=(3,2...,3,2)
% x0=(1;1/n;1;1/n...)
% last update 25/02/2018
n = length(x);
%m=3;
%F = zeros(n,1);
i=1:n/2;
%h=1/(n+1);
f(i)=(x(2*i-1).^2+x(2*i)-11).^2+(x(2*i-1)+x(2*i).^2-7).^2;
f=f(:);
% g label
g(2*i-1)=2*x(2*i-1).*(x(2*i-1).^2+x(2*i)-11)+2*(x(2*i-1)+x(2*i).^2-7);
g(2*i)=2*(x(2*i-1).^2+x(2*i)-11)+4*x(2*i).*(x(2*i-1)+x(2*i).^2-7);
g=g(:);
