# Supplementary material for: An efficient gradient-based algorithm with descent direction for unconstrained optimization with applications to image restoration and robotic motion control
Source: PeerJ Comput Sci. 2025 May 23;11:e2783. doi: 10.7717/peerj-cs.2783 (PMC12190695; doi:10.7717/peerj-cs.2783)
Supplement: Supplemental Information 1 [file peerj-cs-11-2783-s001.zip › exrosen.m]

 function [g,f] = exrosen(x)
% Evaluate the Extended Rosenbrock function (n is even) Found in JJ More
% Testing unconstrained optimization software 1981 Problem number 21
%Originted from Rosenbrock 1960 Computer Journal Volume 3 number 3 pp175-184
% x0=repmat([-1;1],[n 1]...) x0=repmat([-1.2;1],[n 1]...)
% n must be even
n = length(x);
c=100;
%f = zeros(n,1);
% f handle
i=1:(n/2);
f(i)=c*(x(2*i)-x(2*i-1).^2)+(1-x(2*i-1)).^2;
f=f(:);
% g handle
g(2*i-1)=-2*c*x(2*i-1).*(x(2*i)-x(2*i-1).^2);
g(2*i)= 2*c*(x(2*i)-x(2*i-1).^2);
g=g(:);
