# Supplementary material for: An efficient gradient-based algorithm with descent direction for unconstrained optimization with applications to image restoration and robotic motion control
Source: PeerJ Comput Sci. 2025 May 23;11:e2783. doi: 10.7717/peerj-cs.2783 (PMC12190695; doi:10.7717/peerj-cs.2783)
Supplement: Supplemental Information 1 [file peerj-cs-11-2783-s001.zip › FLETCHCR.m]

function [g,f]=FLETCHCR(x)
%FLETCHCR function (CUTE), (0 0 ...)not 
tic
  n=length(x);
  j=1:n-1;
  f(j)=100*(x(j+1)-x(j)+1-x(j).^2).^2;
  f(n)=100*(x(n)-x(n-1)+1-x(n)^2)^2;
  %h(1)=200*(x(2)-x(1)+1-x(1).^2).*(-1-2*(x(1)));
  %h(j)=200*(x(j)-x(j)-1+1-(x(j)-1).^2)+200*(x(j+1)-x(j)+1-x(j).^2).*(-1-2*x(j));
  h(j)=200*(x(j+1)-x(j)+1-x(j).^2).*(-2*x(j)); 
  %h(n)=200*(x(n)-x(n-1)+1-x(n-1).^2);
  h(n)=200*(x(n)-x(n-1)+1-x(n-1).^2)*(-2*x(n-1));
  f=f';
  g=h';
end
