# Supplementary material for: An efficient gradient-based algorithm with descent direction for unconstrained optimization with applications to image restoration and robotic motion control
Source: PeerJ Comput Sci. 2025 May 23;11:e2783. doi: 10.7717/peerj-cs.2783 (PMC12190695; doi:10.7717/peerj-cs.2783)
Supplement: Supplemental Information 1 [file peerj-cs-11-2783-s001.zip › froth.m]

function [g,f] = froth(x)
% Evaluate the Freudenstein and Roth function
% x0=(0.5,-2)
% F=0 at (5,4) F=48.9842 at (11.41...,-0.8968...)
%n = length(x);
%m=2;
%F = zeros(m,1);
%i=1:(m);
%F(i)=exp(x(i))-1;
f=(-13+x(1)+((5-x(2))*x(2)-2)*x(2))^2+(-29+x(1)+((x(2)+1)*x(2)-14)*x(2))^2;
% g label
g(1)=2*(-13+x(1)+((5-x(2))*x(2)-2)*x(2))+2*(-29+x(1)+((x(2)+1)*x(2)-14)*x(2));
g(2)=2*(-13+x(1)+((5-x(2))*x(2)-2)*x(2))*(10*x(2)-3*x(2)^2-2)+2*(-29+x(1)+((x(2)+1)*x(2)-14)*x(2))*(3*x(2)^2+2*x(2)-14);
g=g(:);
