# Supplementary material for: An efficient gradient-based algorithm with descent direction for unconstrained optimization with applications to image restoration and robotic motion control
Source: PeerJ Comput Sci. 2025 May 23;11:e2783. doi: 10.7717/peerj-cs.2783 (PMC12190695; doi:10.7717/peerj-cs.2783)
Supplement: Supplemental Information 1 [file peerj-cs-11-2783-s001.zip › GQuartic.m]

function [g,f]=GQuartic(x)
%%%%Generalized Quartic function, (1 1 ...) 
tic
  n=length(x);
  i=1:n-1;
  f(i)=x(i).^2+(x(i+1)+x(i).^2).^2;
  f(n)=0;
  %f(n)=x(n-1)^2+(x(n)+x(n-1)^2)^2;
  h(1)=2*x(1)+4*(x(2)+x(1)^2)*x(1);
  %h(i)=2*(x(i)+(x(i)-1).^2)+2*(x(i+1)+x(i).^2)*2.*x(i);
  h(i)=2*x(i)+2*(x(i+1)+x(i).^2).*(1+2*x(i));
  %h(n)=2*(x(n)+x(n-1).^2);
  h(n)=2*(x(n)+x(n-1)^2)*(1+2*x(n-1));
  f=f';
  g=h';
end
