# Supplementary material for: An efficient gradient-based algorithm with descent direction for unconstrained optimization with applications to image restoration and robotic motion control
Source: PeerJ Comput Sci. 2025 May 23;11:e2783. doi: 10.7717/peerj-cs.2783 (PMC12190695; doi:10.7717/peerj-cs.2783)
Supplement: Supplemental Information 1 [file peerj-cs-11-2783-s001.zip › GTrig1.m]

function [g,f]=GTrig1(x)
%Generlized Tridiagonal 1 function (2 2 ...)ok
   n=length(x);
   i=1:n-1;
   f(i)=(x(i)+x(i+1)-3).^2+(x(i)-x(i+1)+1).^4;
   f(n)=0;
   h(i)=-2*(x(i)+x(i+1)-3)+4*(x(i)-x(i+1)+1).^3;
   %h(i)=2*(x(i)-1+x(i)-3)-4*(x(i)-1-x(i)+1).^3+2*(x(i)+x(i+1)-3)+4*(x(i)-x(i+1)+1).^3;  
   h(n)=0;
   f=f';
   g=h';
end
