# Supplementary material for: An efficient gradient-based algorithm with descent direction for unconstrained optimization with applications to image restoration and robotic motion control
Source: PeerJ Comput Sci. 2025 May 23;11:e2783. doi: 10.7717/peerj-cs.2783 (PMC12190695; doi:10.7717/peerj-cs.2783)
Supplement: Supplemental Information 1 [file peerj-cs-11-2783-s001.zip › GTrig2.m]

function [g,f]=GTrig2(x)
%Generlized Tridiagonal 2 function (2 2 ...)ok
  n=length(x);
  i=2:n-1;
  f(1) = ((5-3*x(1)-x(1)^2)*x(1)-3*x(2)+1)^2;
  f(i)=sum(((5-3*x(i)-x(i).^2).*x(i)-x(i-1)-3*x(i+1)+1).^2);
  f(n)= ((5-3*x(n)-x(n)^2)*x(n)-x(n-1)+1)^2;
  h(1)=2*((5-3*x(1)-x(1)^2)*x(1)-3*x(2)+1)*(5-6*x(1)-3*x(1)^2);
  h(i)= 2*((5-3*x(i)-x(i).^2).*x(i)-3*x(i+1)+1).*(5-6*x(i)-3*x(i).^2);
  h(n)= 2*((5-3*x(n)-x(n)^2)*x(n)-x(n-1)+1)*(5-6*x(n)-3*x(n)^2);
  f=f';
  g=h';
end
