# Supplementary material for: An efficient gradient-based algorithm with descent direction for unconstrained optimization with applications to image restoration and robotic motion control
Source: PeerJ Comput Sci. 2025 May 23;11:e2783. doi: 10.7717/peerj-cs.2783 (PMC12190695; doi:10.7717/peerj-cs.2783)
Supplement: Supplemental Information 1 [file peerj-cs-11-2783-s001.zip › HARKERP.m]

function [g,f]=HARKERP(x)
%HARKERP, (1 2 ...n) not  
  tic
  n=length(x);
    j=1:n;
    s=(x(j).^2);  
    t=(x(j)+0.5*x(j).^2);
    f=s.^2-t;
    s=s+(x(j).^2);
    i=1:n;
    h(i)=-1-x(i)+2*s.*2.*x(i);
    h(n)=-1-x(n)+2*s.*2.*x(n);
    g=h';
end
