# Supplementary material for: An efficient gradient-based algorithm with descent direction for unconstrained optimization with applications to image restoration and robotic motion control
Source: PeerJ Comput Sci. 2025 May 23;11:e2783. doi: 10.7717/peerj-cs.2783 (PMC12190695; doi:10.7717/peerj-cs.2783)
Supplement: Supplemental Information 1 [file peerj-cs-11-2783-s001.zip › HIMMELBH.m]

function [g,f]=HIMMELBH(x)
%HIMMELBH (CUTE), (0.8 0.8 ...)ok 
  tic
  n=length(x);
    i=1:n/2;
    f=(-3*x(2*i-1)-2*x(2*i)+2+x(2*i-1).^3 +x(2*i).^2);  
    h(2*i-1)=-3+3*x(2*i-1).^2;
    h(2*i)=-2+2*x(2*i);
    %h(2*j-1)=2*(x(2*j-1).^2-x(2*j))*2.*x(2*j-1)-2*(1-x(2*j-1)); 
    g=h';
end
