# Supplementary material for: An efficient gradient-based algorithm with descent direction for unconstrained optimization with applications to image restoration and robotic motion control
Source: PeerJ Comput Sci. 2025 May 23;11:e2783. doi: 10.7717/peerj-cs.2783 (PMC12190695; doi:10.7717/peerj-cs.2783)
Supplement: Supplemental Information 1 [file peerj-cs-11-2783-s001.zip › inside.m]

function in = inside(x, a, b)
in = 0;
if ~isreal(x)   
   return
end
if a <= b
   if x >= a && x <= b
      in = 1;
   end
else
   if x >= b && x <= a
      in = 1;
   end
end
