# Supplementary material for: An efficient gradient-based algorithm with descent direction for unconstrained optimization with applications to image restoration and robotic motion control
Source: PeerJ Comput Sci. 2025 May 23;11:e2783. doi: 10.7717/peerj-cs.2783 (PMC12190695; doi:10.7717/peerj-cs.2783)
Supplement: Supplemental Information 1 [file peerj-cs-11-2783-s001.zip › Leon.m]

function [g,f]=Leon(x)
%Leon function

  %n=length(x);
    %j=1:n/2;
    f=100*(x(2)-x(1).^3).^2+(x(1)-1.0).^2;
    h(1)=200*(x(2)-x(1).^3)*(-3*x(1).^2)+2*(x(1)-1.0);
    h(2)=200*(x(2)-x(1).^3); 
    g=h';
end
