# Supplementary material for: An efficient gradient-based algorithm with descent direction for unconstrained optimization with applications to image restoration and robotic motion control
Source: PeerJ Comput Sci. 2025 May 23;11:e2783. doi: 10.7717/peerj-cs.2783 (PMC12190695; doi:10.7717/peerj-cs.2783)
Supplement: Supplemental Information 1 [file peerj-cs-11-2783-s001.zip › LPerturbed.m]

function [g,f]=LPerturbed(x)
%Linear Perturbed, (2 2 2 ...)ok 
  tic
  n=length(x);
    i=1:n;
    f=i*x(i).^2+0.01*x(i);   
    i=1:n;
    h(i)=2*i*x(i)+0.01; 
    %h(2*j-1)=2*(x(2*j-1).^2-x(2*j))*2.*x(2*j-1)-2*(1-x(2*j-1)); 
    g=h';
end
