# Supplementary material for: An efficient gradient-based algorithm with descent direction for unconstrained optimization with applications to image restoration and robotic motion control
Source: PeerJ Comput Sci. 2025 May 23;11:e2783. doi: 10.7717/peerj-cs.2783 (PMC12190695; doi:10.7717/peerj-cs.2783)
Supplement: Supplemental Information 1 [file peerj-cs-11-2783-s001.zip › Matyas.m]

function [g,f]=Matyas(x)
%Matyas function
tic
  %n=length(x);
    %j=1:n/2;
    f=0.26*(x(1).^2+x(2).^2)-0.48*x(1)*x(2);
    h(1)=2*0.26*x(1)-0.48*x(2);
    h(2)=2*0.26*x(2)-0.48*x(1); 
    g=h';
end
