# Supplementary material for: An efficient gradient-based algorithm with descent direction for unconstrained optimization with applications to image restoration and robotic motion control
Source: PeerJ Comput Sci. 2025 May 23;11:e2783. doi: 10.7717/peerj-cs.2783 (PMC12190695; doi:10.7717/peerj-cs.2783)
Supplement: Supplemental Information 1 [file peerj-cs-11-2783-s001.zip › nocZoom.m]

function alpha = nocZoom(f,x,dir,slope0,alphaLo,alphaHi,of_0,ofLo,c1,c2)
% this function is only called by mb_nocLineSearch - everything else does
% not make sense!
nsteps=0;
while (alphaLo ~= alphaHi && nsteps<50)
  nsteps=nsteps+1;
  alptry = (alphaLo+alphaHi)/2;
  xc    = x + alptry*dir;
  [~,func]=feval(f,xc);
  of     = sum(func);
  %of    = f(xc);
  if of > of_0 + c1*alptry*slope0 || of >= ofLo
    % if we do not observe sufficient decrease in point alpha, we set
    % the maximum of the feasible interval to alpha
    alphaHi = alptry; 
  else
    [gradFc,~]=feval(f,xc);
    slopec = gradFc'*dir;
    % strong wolfe fullfilled?
    if abs(slopec) <= -c2*slope0
      alpha=alptry;
      return;
    end
    if slopec*(alphaHi-alphaLo) >= 0 % if slope positive and alphaHi > alphaLo
      alphaHi = alphaLo;
    end
    alphaLo = alptry;
    ofLo    = of;
  end
  alpha=alptry;
end
