# Supplementary material for: An efficient gradient-based algorithm with descent direction for unconstrained optimization with applications to image restoration and robotic motion control
Source: PeerJ Comput Sci. 2025 May 23;11:e2783. doi: 10.7717/peerj-cs.2783 (PMC12190695; doi:10.7717/peerj-cs.2783)
Supplement: Supplemental Information 1 [file peerj-cs-11-2783-s001.zip › NONSCOMP.m]

function [g,f]=NONSCOMP(x)
%NONSCOMP function (CUTE), (3 3 3 ...) (1.1, 1.1, ...) with dim=4
    n=length(x);
    %s=0;
    j=2:n;
    s=4*(x(j)-x(j-1).^2).^2;
    f=(x(1)-1)^2+s;
    %f(1)=(x(1)-1).^2;
    %f(j)=4*(x(j)-x(j-1).^2).^2;
    %h(1)=2*(x(1)-1);
    h(1)=2*(x(1)-1)-8*(x(2)-x(1).^2)*(2*x(1));
    j=2:n-1;
    %h(j)=8*(x(j)-x(j-1).^2);
    %j=2:n-1;
    h(j)=8*(x(j)-x(j-1).^2)-8*(x(j+1)-x(j).^2).*(2*x(j)); 
    h(n)=8*(x(n)-x(n-1).^2);
    g=h';
end
         
