# Supplementary material for: An efficient gradient-based algorithm with descent direction for unconstrained optimization with applications to image restoration and robotic motion control
Source: PeerJ Comput Sci. 2025 May 23;11:e2783. doi: 10.7717/peerj-cs.2783 (PMC12190695; doi:10.7717/peerj-cs.2783)
Supplement: Supplemental Information 1 [file peerj-cs-11-2783-s001.zip › Price4.m]

function [g,f]=Price4(x)
%Price 4 Function, ok  
  tic
  %n=length(x);
    %i=1:n/2;
    f=(2*x(1)^3*x(2)-x(2)^3)^2+(6*x(1)-x(2)^2+x(2))^2;
    h(1)=2*(2*x(1)^3*x(2)-x(2)^3)*(6*x(1)^2*x(2))+2*(6*x(1)-x(2)^2+x(2))*6;
    h(2)=2*(2*x(1)^3*x(2)-x(2)^3)*(2*x(1)^3-3*x(2)^2)+2*(6*x(1)-x(2)^2+x(2))*(-2*x(2)+1);
    %h(2*j-1)=2*(x(2*j-1).^2-x(2*j))*2.*x(2*j-1)-2*(1-x(2*j-1)); 
    g=h';
end
