# Supplementary material for: An efficient gradient-based algorithm with descent direction for unconstrained optimization with applications to image restoration and robotic motion control
Source: PeerJ Comput Sci. 2025 May 23;11:e2783. doi: 10.7717/peerj-cs.2783 (PMC12190695; doi:10.7717/peerj-cs.2783)
Supplement: Supplemental Information 1 [file peerj-cs-11-2783-s001.zip › QF1.m]

function [g,f]=QF1(x)
%Quadratic QF1, (1 1 ...)
  n=length(x);
    %s=0;
    j=1:n;
    s=j*(x(j).^2);
    f=(1/2)*s-x(n);
    %f=sum(f);
    j=1:n-1;
    h(j)=j*x(j); 
    h(n)=n*x(n)-1;
    g=h';
  end
 
