# Supplementary material for: An efficient gradient-based algorithm with descent direction for unconstrained optimization with applications to image restoration and robotic motion control
Source: PeerJ Comput Sci. 2025 May 23;11:e2783. doi: 10.7717/peerj-cs.2783 (PMC12190695; doi:10.7717/peerj-cs.2783)
Supplement: Supplemental Information 1 [file peerj-cs-11-2783-s001.zip › QF2.m]

function [g,f]=QF2(x)
%Quadratic QF2 function (.5 .5 ...) not
n=length(x);              
   %f=0;s=0;
    j=1:n;
    s=j*(x(j).^2-1).^2;
    f=(1/2)*s-x(n);
    h(j)=2*j*x(j)*(x(j).^2-1);
    h(n)=2*n*x(n)*(x(n).^2-1)-1;
    g=h';
end
