# Supplementary material for: An efficient gradient-based algorithm with descent direction for unconstrained optimization with applications to image restoration and robotic motion control
Source: PeerJ Comput Sci. 2025 May 23;11:e2783. doi: 10.7717/peerj-cs.2783 (PMC12190695; doi:10.7717/peerj-cs.2783)
Supplement: Supplemental Information 1 [file peerj-cs-11-2783-s001.zip › QP1.m]

function [g,f]=QP1(x)
 %Extended quadratic penalty QP1, (1 1 ...) not                
n=length(x);
  j=1:n;
  s=(x(j).^2-0.5);
  i=1:n-1;
  t=(x(i).^2-2).^2;
  t(n)=0;
  f=t+s.^2;
  i=1:n-1;
  h(i)=4*x(i).*(x(i).^2-2)+4*(x(i).^2-0.5).*x(i);
  h(n)=4*(x(n)^2-0.5)*x(n);
  g=h';
end
