# Supplementary material for: An efficient gradient-based algorithm with descent direction for unconstrained optimization with applications to image restoration and robotic motion control
Source: PeerJ Comput Sci. 2025 May 23;11:e2783. doi: 10.7717/peerj-cs.2783 (PMC12190695; doi:10.7717/peerj-cs.2783)
Supplement: Supplemental Information 1 [file peerj-cs-11-2783-s001.zip › QP2.m]

function [g,f]=QP2(x)
 %Extended quadratic penalty QP2, (1 1 ...) not                
  n=length(x);
  j=1:n;
  s=(x(j).^2-100);
  j=1:n-1;
  t=(x(j).^2-sin(x(j))).^2;
  t(n)=0;
  f=t+s.^2;
  i=1:n-1;
  h(i)=2*(x(i).^2-sin(x(i))).*(2*x(i)-cos(x(i)))+4*x(i).*(x(i).^2-100);
  h(n)=4*x(n)*(x(n)^2-100);
  g=h';
end
