# Supplementary material for: An efficient gradient-based algorithm with descent direction for unconstrained optimization with applications to image restoration and robotic motion control
Source: PeerJ Comput Sci. 2025 May 23;11:e2783. doi: 10.7717/peerj-cs.2783 (PMC12190695; doi:10.7717/peerj-cs.2783)
Supplement: Supplemental Information 1 [file peerj-cs-11-2783-s001.zip › QP3.m]

function [g,f]=QP3(x)
%Extended quadratic penalty QP3, (1 1 ...) not     
  tic
  n=length(x);
    j=1:n;
    s=(x(j).^2-0.25);
    j=1:n-1;
    t=(x(j).^2-1).^2;
    f=s.^2-t;
    j=1:n;
    s=(x(j).^2-0.25);
    i=1:n;
    h(i)=-4*x(i).*(x(i).^2-1)+2*s.*2.*x(i);
    h(j)=2*s.*2.*x(j);
    g=h';
end
