# Supplementary material for: An efficient gradient-based algorithm with descent direction for unconstrained optimization with applications to image restoration and robotic motion control
Source: PeerJ Comput Sci. 2025 May 23;11:e2783. doi: 10.7717/peerj-cs.2783 (PMC12190695; doi:10.7717/peerj-cs.2783)
Supplement: Supplemental Information 1 [file peerj-cs-11-2783-s001.zip › QUARTC.m]

function [g,f]=QUARTC(x)
%%%%Quartic function, (2 2 ...) 
  n=length(x);
  i=1:n;
  f=(x(i)-1).^4;
  h=4*(x(i)-1).^3;
  g=h;
end
