# Supplementary material for: An efficient gradient-based algorithm with descent direction for unconstrained optimization with applications to image restoration and robotic motion control
Source: PeerJ Comput Sci. 2025 May 23;11:e2783. doi: 10.7717/peerj-cs.2783 (PMC12190695; doi:10.7717/peerj-cs.2783)
Supplement: Supplemental Information 1 [file peerj-cs-11-2783-s001.zip › Quartic.m]

function [g,f]=Quartic(x)
 %Quartic function (10 10 10 10) ok
tic
  %n=length(x);
  %j=1:n/2;
  f=x(1)^4+x(1).^3+x(1)^2+10*x(2).^4+x(2)^3+10*x(2).^2+100*x(3).^4+x(3).^3+100*x(3).^2+1000*x(4).^4+x(4).^3+1000*x(4).^2;
  h(1)=4*x(1).^3+3*x(1).^2+2*x(1);
  h(2)=40*x(2).^3+3*x(2).^2+20*x(2);
  h(3)=400*x(3).^3+3*x(3).^2+200*x(3);
  h(4)=4000*x(4).^3+3*x(4).^2+2000*x(4); 
  g=h';
end
