# Supplementary material for: An efficient gradient-based algorithm with descent direction for unconstrained optimization with applications to image restoration and robotic motion control
Source: PeerJ Comput Sci. 2025 May 23;11:e2783. doi: 10.7717/peerj-cs.2783 (PMC12190695; doi:10.7717/peerj-cs.2783)
Supplement: Supplemental Information 1 [file peerj-cs-11-2783-s001.zip › QUARTICM.m]

function [g,f]=QUARTICM(x)
%QUARTICM, (2 2 2 ...)ok 
  tic
  n=length(x);
    i=1:n;
    f=(x(i)-1).^4;  
    i=1:n;
    h(i)=4*(x(i)-1).^3; 
    %h(2*j-1)=2*(x(2*j-1).^2-x(2*j))*2.*x(2*j-1)-2*(1-x(2*j-1)); 
    g=h';
end
