# Supplementary material for: An efficient gradient-based algorithm with descent direction for unconstrained optimization with applications to image restoration and robotic motion control
Source: PeerJ Comput Sci. 2025 May 23;11:e2783. doi: 10.7717/peerj-cs.2783 (PMC12190695; doi:10.7717/peerj-cs.2783)
Supplement: Supplemental Information 1 [file peerj-cs-11-2783-s001.zip › raydan1.m]

function [g,f] = raydan1(x)
% Evaluate the Strictly convex function (Raydan 1)
% x0=(1/n,2/n,...,1)' i.e x0=([1:1:n]/n)'
n = length(x);
%F = zeros(n,1);
%c=10000;
c=10;
i=1:(n);
f(i)=(i./c)'.*(exp(x(i))-x(i));
f=f(:);
% g label
g(i)=(i./c)'.*(exp(x(i))-1);
g=g(:);
