# Supplementary material for: An efficient gradient-based algorithm with descent direction for unconstrained optimization with applications to image restoration and robotic motion control
Source: PeerJ Comput Sci. 2025 May 23;11:e2783. doi: 10.7717/peerj-cs.2783 (PMC12190695; doi:10.7717/peerj-cs.2783)
Supplement: Supplemental Information 1 [file peerj-cs-11-2783-s001.zip › raydan2.m]

function [g,f] = raydan2(x)
% Evaluate the Strictly convex function (Raydan 2)
% x0=(1,1,..,1)' x0=(1/10n,2/10n,...,1/10)'
n = length(x);
%F = zeros(n,1);
i=1:(n);
f(i)=(exp(x(i))-x(i));
f=f(:);
% g label
g(i)=exp(x(i))-1;
g=g(:);
