# Supplementary material for: An efficient gradient-based algorithm with descent direction for unconstrained optimization with applications to image restoration and robotic motion control
Source: PeerJ Comput Sci. 2025 May 23;11:e2783. doi: 10.7717/peerj-cs.2783 (PMC12190695; doi:10.7717/peerj-cs.2783)
Supplement: Supplemental Information 1 [file peerj-cs-11-2783-s001.zip › RE2F.m]

function [g,f]=RE2F(x)
 %Rotated Ellipse 2 Function, ok  
  tic
  %n=length(x);
    %i=1:n/2;
    f=x(1)^2-x(1)*x(2)+x(2)^2;
    h(1)=2*x(1)-x(2);
    h(2)=-x(1)+2*x(2);
    g=h';
end
