# Supplementary material for: An efficient gradient-based algorithm with descent direction for unconstrained optimization with applications to image restoration and robotic motion control
Source: PeerJ Comput Sci. 2025 May 23;11:e2783. doi: 10.7717/peerj-cs.2783 (PMC12190695; doi:10.7717/peerj-cs.2783)
Supplement: Supplemental Information 1 [file peerj-cs-11-2783-s001.zip › REF.m]

function [g,f]=REF(x)
 %Rotated Ellipse Function, ok  
  tic
  %n=length(x);
    %i=1:n/2;
    f=7*x(1)^2-6*sqrt(3)*x(1)*x(2)+13*x(2)^2;
    h(1)=14*x(1)-6*sqrt(3)*x(2);
    h(2)=6*sqrt(3)*x(1)+26*x(2);
    g=h';
end
