# Supplementary material for: An efficient gradient-based algorithm with descent direction for unconstrained optimization with applications to image restoration and robotic motion control
Source: PeerJ Comput Sci. 2025 May 23;11:e2783. doi: 10.7717/peerj-cs.2783 (PMC12190695; doi:10.7717/peerj-cs.2783)
Supplement: Supplemental Information 1 [file peerj-cs-11-2783-s001.zip › Shallow.m]

function [g,f]=Shallow(x)
%Shallow function, (-2 -2 ...) 
  tic
  n=length(x);
    j=1:n/2;
    f=(x(2*j-1).^2-x(2*j)).^2+(1-x(2*j-1)).^2;
    h(2*j-1)=2*(x(2*j-1).^2-x(2*j))*2.*x(2*j-1)-2*(1-x(2*j-1));
    h(2*j)=-2*(x(2*j-1).^2-x(2*j));  
    g=h';
end
