# Supplementary material for: An efficient gradient-based algorithm with descent direction for unconstrained optimization with applications to image restoration and robotic motion control
Source: PeerJ Comput Sci. 2025 May 23;11:e2783. doi: 10.7717/peerj-cs.2783 (PMC12190695; doi:10.7717/peerj-cs.2783)
Supplement: Supplemental Information 1 [file peerj-cs-11-2783-s001.zip › Sixhump.m]

function [g,f]=Sixhump(x)
%Six hump function (1 1) not
  tic
    f=(4-2.1*x(1).^2+(x(1).^4)/3).*x(1)^2+x(1)*x(2)+(-4+4*x(2).^2).*x(2).^2;
    h(1)=8*x(1)-4*2.1*x(1).^3+2*x(1).^5+x(2);
    h(2)=x(1)-8*x(2)+16*x(2).^3; 
    g=h';
end
