# Supplementary material for: An efficient gradient-based algorithm with descent direction for unconstrained optimization with applications to image restoration and robotic motion control
Source: PeerJ Comput Sci. 2025 May 23;11:e2783. doi: 10.7717/peerj-cs.2783 (PMC12190695; doi:10.7717/peerj-cs.2783)
Supplement: Supplemental Information 1 [file peerj-cs-11-2783-s001.zip › Sphere.m]

function [g,f]=Sphere(x)
%Sphere function  
tic
  n=length(x);
  i=1:n;
  f = x(i).^2;
  h(i)=2*x(i); 
  g=h';
end
