# Supplementary material for: An efficient gradient-based algorithm with descent direction for unconstrained optimization with applications to image restoration and robotic motion control
Source: PeerJ Comput Sci. 2025 May 23;11:e2783. doi: 10.7717/peerj-cs.2783 (PMC12190695; doi:10.7717/peerj-cs.2783)
Supplement: Supplemental Information 1 [file peerj-cs-11-2783-s001.zip › St_Wolfe1m.m]

%function [alpha, x, f, grad, fail, nsteps] = St_Wolfe1(p,x0,d)
function [fnew,xnew,gradnew, nfe, nge,fail] = St_Wolfe1m(p,x0,d,c1,c2, f0, g0) 
%% Inputs

%     g0 = g'*d
%     c1 = 1e-4;
%     c2 = 0.001;
%     f0 = feval(f, x0);      

%% Outputs
% xnew  x at x0 + alpha*d
% fnew  function value at x0 + alpha*d
% gnew  gradient at x0 + alpha*d
% nfe   number of function evaluations
% nge   number of gradient evaluations
% flag  Fail = 0 success
%       Fail = 1 line search failed

%% Initialize
nfe = 0;
nge = 0;
old = 0; 
fold = f0; 
gold = g0;
new = 1;
nexpand = max([50  -round(log2(norm(d)))]);

%% Start line search
for k = 1:nexpand
   xnew = x0 + new*d;
   [~,fnew] = feval(p,xnew);
   fnew = sum(fnew);
   nfe = nfe + 1;
   [gradnew,~] = feval(p,xnew);
   nge = nge + 1;
   gnew = gradnew'*d;
   if fnew > f0 + c1*new*g0 || ((fnew >= fold) && k > 1)   % Call Zoom function 
      [fnew,xnew,gradnew, nfe1, nge1,fail]= zoom1m(old, new, ...
          fold, fnew, gold, gnew, f0, g0, x0, d, p, c1, c2);
      nfe = nfe + nfe1;
      nge = nge + nge1;
      return
   end
   if abs(gnew) <= -c2*g0  
      fail = 0; 
      return
   end
   if gnew >= 0 % Call Zoom function
      [fnew,xnew,gradnew, nfe1, nge1,fail] =  zoom1m(new, old, ... 
          fnew, fold, gnew, gold, f0, g0, x0, d,p, c1, c2);
      nfe = nfe + nfe1;
      nge = nge + nge1;
      return
   end
   old = new;       
   fold = fnew;
   gold = gnew;
   new = 2*new;     
end 

%% I don't know why you have these below
%Alpha = new; 
%x = xnew; 
%f = fnew; 
%grad = gradnew; 
fail = 1;
%nsteps = 0;  
