# Supplementary material for: An efficient gradient-based algorithm with descent direction for unconstrained optimization with applications to image restoration and robotic motion control
Source: PeerJ Comput Sci. 2025 May 23;11:e2783. doi: 10.7717/peerj-cs.2783 (PMC12190695; doi:10.7717/peerj-cs.2783)
Supplement: Supplemental Information 1 [file peerj-cs-11-2783-s001.zip › strongwolfe.m]

function alpha = strongwolfe(fun,x,d,a1,c1,c2,rho)
% a = strongwolfe(fun,x,d,a1)
%
% Implementation of Line Search Algorithm with Strong Wolfe conditions
% as found J. Nocedal, S. Wright, Numerical Optimization, 1999 edition
% Algorithm 3.2 on page 59
% 
% Output arguments:
%       a  : final stepsize
%
% Input arguments:
%       fun  : function handle as [f,g] = fun(x)
%       x    : point in which the line search is executed
%       d    : search direction
%       a1   : first step-length tried
%
% Optional input arguments (if one of these is provided but not the
% previous ones, use [] as a placeholder the previous):
%       c1   : sufficient decrease check (Wolfe1), default at '1e-4'
%       c2   : curvature condition (Wolfe2), default at '0.5'
%       rho  : to compute next trial step, default at '0.8'
%       amax : maximum trial step-length, default at '10*a1'
%       maxit: maximum number of trials, default at '100'
%
% author: Davide Taviani (23/06/2011)
% website: http://davidetaviani.com


% a1 = a_i
% a0 = a_{i-1}

% initialization of default parameters
%c1 = 1e-4;
%c2 = 0.01;
%c2 = 0.1;
%rho = 0.5;
%rho = 0.4;
amax = 10*a1;
maxit = 100;


a0 = 0;                 % 0th steplength is 0
i=1;
[~,func]=feval(fun,x);
[g0,~]=feval(fun,x);
f0=sum(func);
%[f0,g0] = fun(x);       % storing information of function and gradient
                        % at the point for further use

%fold = fun(x+a0*d);     % initialization for function with the previous step-length
fold=f0;

while 1
    %[f,g] = fun(x+a1*d);    % function with current step-length
    [~,func]=feval(fun,x+a1*d);
    [g,~]=feval(fun,x+a1*d);
    f=sum(func);
    if (f > f0+c1*a1*(g0'*d)) || ((i>1) && f > fold)  % (sufficent decrease check or comparison between f and fold
        alpha = zoom_w(fun,x,d,a0,a1,c1,c2);  % a suitable step-length is in [a0,a1]
        return;
    end
    if abs(g) <= -c2*g0  % curvature condition
        alpha = a1;  % current step-length satisfies strong wolfe conditions
        return;
    end
    if g >= 0;   
        alpha = zoom_w(fun,x,d,a1,a0,c1,c2); % suitable step-length is in [a1,a0]
        return;
    end
    
    if i == maxit
        disp('Maximum number of iteration for Line Search reached');
        alpha = a1;
        return;
    end
    
    % update for next loop
    i=i+1;
    a0 = a1;
    a1 = rho*a0+(1-rho)*amax;
    fold = f;
        
end
