# Supplementary material for: An efficient gradient-based algorithm with descent direction for unconstrained optimization with applications to image restoration and robotic motion control
Source: PeerJ Comput Sci. 2025 May 23;11:e2783. doi: 10.7717/peerj-cs.2783 (PMC12190695; doi:10.7717/peerj-cs.2783)
Supplement: Supplemental Information 1 [file peerj-cs-11-2783-s001.zip › Thump.m]

function [g,f]=Thump(x)
%Three hump function (1 1) not
tic
  %n=length(x);
  %j=1:n/2;
  f=2*x(1).^2-1.05*x(1).^4+((x(1).^6)/6)+x(1)*x(2)+x(2).^2;
  h(1)=4*x(1)-4*1.05*x(1).^3+x(1).^5-x(2);
  h(2)=-x(1)+2*x(2); 
  g=h';
end
