# Supplementary material for: An efficient gradient-based algorithm with descent direction for unconstrained optimization with applications to image restoration and robotic motion control
Source: PeerJ Comput Sci. 2025 May 23;11:e2783. doi: 10.7717/peerj-cs.2783 (PMC12190695; doi:10.7717/peerj-cs.2783)
Supplement: Supplemental Information 1 [file peerj-cs-11-2783-s001.zip › Trecanni.m]

function [g,f]=Trecanni(x)
%Trecanni function , (-5 5) ok
tic
  n=length(x);
  j=1:n/2;
  f=x(1).^4+4*x(1).^3+4*x(1).^2+x(2).^2;
  h(1)=4*x(1).^3+12*x(1).^2+8*x(1);
  h(2)=2*x(2); 
  g=h';
end
