# Supplementary material for: An efficient gradient-based algorithm with descent direction for unconstrained optimization with applications to image restoration and robotic motion control
Source: PeerJ Comput Sci. 2025 May 23;11:e2783. doi: 10.7717/peerj-cs.2783 (PMC12190695; doi:10.7717/peerj-cs.2783)
Supplement: Supplemental Information 1 [file peerj-cs-11-2783-s001.zip › TWH.m]

function [g,f]=TWH(x)
%Tridiagonal White and Holst, (-1.2 1 ...)ok 
  tic
  n=length(x);
    i=1:n-1;
     f=4*(x(i+1)-x(i).^3).^2 +(1-x(i)).^2;   
     h(1)=8*(x(2)-x(1).^3)*-3*x(1).^2-2*(1-x(1));
     i=2:n-1;
     h(i)=2*(x(i)-x(i-1).^3)+8*(x(i+1)-x(i).^3).*(-3*x(i).^2)-2*(1-x(i));
     h(n)=8*(x(n)-x(n-1)^3);
    %h(2*j-1)=2*(x(2*j-1).^2-x(2*j))*2.*x(2*j-1)-2*(1-x(2*j-1)); 
    g=h';
end
