# Supplementary material for: An efficient gradient-based algorithm with descent direction for unconstrained optimization with applications to image restoration and robotic motion control
Source: PeerJ Comput Sci. 2025 May 23;11:e2783. doi: 10.7717/peerj-cs.2783 (PMC12190695; doi:10.7717/peerj-cs.2783)
Supplement: Supplemental Information 1 [file peerj-cs-11-2783-s001.zip › W_Wolfe.m]

%function [alpha, x, f, grad, fail, nsteps] = St_Wolfe1(p,x0,d)
function [Alpha,nfe] = W_Wolfe(p,x,d,c1,c2)
%c1 = 1e-4;
%c2 = 0.001;
%f0=feval(f, x0, 0);      
%grad0=feval(f,x0,1); 
x0=x;
[~,f0]=feval(p,x0);
f0=sum(f0); 
nfe=1;
[grad0,~]=feval(p,x0);     
g0 = grad0'*d;

%if g0 >= 0
  %error('g0 must be negative, not a descent direction')
%end
old = 0; fold = f0; gold = g0;
new = 1;
nexpand = max([50  -round(log2(norm(d)))]);
for k = 1:nexpand
   xnew = x0 + new*d;
   %fnew=feval(f,xnew,0);      
   %gradnew=feval(f,xnew,1);
   [~,fnew]=feval(p,xnew);
   fnew=sum(fnew);
   nfe=nfe+1;
   [gradnew,~]=feval(p,xnew);
   gnew = gradnew'*d;
   if fnew > f0 + c1*new*g0 || ((fnew >= fold) && k > 1)   %
      %[alpha, x, f, grad, fail, nsteps] = zoom1(old, new, ...
      %    fold, fnew, gold, gnew, f0, g0, x0, d, p, c1, c2);
     % Alpha = zoom1(old, new, ...
        %  fold, fnew, gold, gnew, f0, g0, x0, d, p, c1, c2);
     [Alpha, nfee]= zoom1m(old, new, ...
          fold, fnew, gold, gnew, f0, g0, x0, d, p, c1, c2);
      nfe=nfe+nfee
      return
   end
   if abs(gnew) <= c2*g0  
      [Alpha, nfee] = new; x = xnew; f = fnew; grad = gradnew; fail = 0; nsteps = k;
      return
   end
   if gnew >= 0 
     %Alpha =  zoom1(new, old, ... 
       %   fnew, fold, gnew, gold, f0, g0, x0, d,p, c1, c2);
    [Alpha, nfee] =  zoom1m(new, old, ... 
          fnew, fold, gnew, gold, f0, g0, x0, d,p, c1, c2);
     nfe=nfe+nfee;
      %[alpha, x, f, grad, fail, nsteps] = zoom1(new, old, ... 
       %   fnew, fold, gnew, gold, f0, g0, x0, d,p, c1, c2);
      return
   end
   old = new;       
   fold = fnew;
   gold = gnew;
   new = 2*new;     
end 
Alpha = new; 
x = xnew; 
f = fnew; 
grad = gradnew; 
fail = -1;
nsteps = 0;  
