# Supplementary material for: An efficient gradient-based algorithm with descent direction for unconstrained optimization with applications to image restoration and robotic motion control
Source: PeerJ Comput Sci. 2025 May 23;11:e2783. doi: 10.7717/peerj-cs.2783 (PMC12190695; doi:10.7717/peerj-cs.2783)
Supplement: Supplemental Information 1 [file peerj-cs-11-2783-s001.zip › wave.m]

filename = 'wave.gif';

N = 101;
L = 4*pi;
x = linspace(0,L,N);

% It has three data set; 1: past, 2: current, 3: future.
u = zeros(N,3);
s = 0.5;

% Gaussian Pulse
y = 2*exp(-(x-L/2).^2);
u(:,1) = y;
u(:,2) = y;

% Plot the initial condition.
handle_line = plot(x,u(:,2),'LineWidth',2);
axis([0,L,-2,2]);
xlabel('x'); ylabel('u');
title('Wave equation');


% Dirichet Boundary conditions
u(1,:) = 0;
u(end,:) = 0;


for ii=1:100
    disp(['at ii= ', num2str(ii)]);
    u(2:end-1,3) = s*(u(3:end,2)+u(1:end-2,2)) ...
        + 2*(1-s)*u(2:end-1,2) ...
        - u(2:end-1,1);
    u(:,1) = u(:,2);
    u(:,2) = u(:,3);
    handle_line.YData = u(:,2);
    drawnow;
    frame = getframe(gcf);
    im = frame2im(frame);
    [A,map] = rgb2ind(im,256);
    if ii==1
           imwrite(A,map,filename,'gif','LoopCount',Inf,'DelayTime',0.05);
    else
        imwrite(A,map,filename,'gif','WriteMode','append','DelayTime',0.05);
    end
end
