# Supplementary material for: An efficient gradient-based algorithm with descent direction for unconstrained optimization with applications to image restoration and robotic motion control
Source: PeerJ Comput Sci. 2025 May 23;11:e2783. doi: 10.7717/peerj-cs.2783 (PMC12190695; doi:10.7717/peerj-cs.2783)
Supplement: Supplemental Information 1 [file peerj-cs-11-2783-s001.zip › wave_equation.m.m]

filename = 'wave_equtation';


xstep = 0.1;
tstep = 0.05; 
xstep2 = xstep*xstep;
tstep2 = tstep*tstep;
alpha = 2; 
alpha2 = alpha*alpha;
lambda2 = alpha2*tstep2/xstep2;
xdomain = [0 1]; 
tdomain = [0 1];
nx = round((xdomain(2)-xdomain(1))/xstep);
nt = round((tdomain(2)-tdomain(1))/tstep);
xt0 = zeros((nx+1),1); % initial condition 
dxdt0 = zeros((nx+1),1); % initial derivative 
xold = zeros((nx+1),1); % solution at timestep k
x2old = zeros((nx+1),1); % solution at timestep k-1
xnew = zeros((nx+1),1); % solution at timestep k+1
% initial condition 
pi = acos(-1.0);


for i=1:nx+1 
    xi = (i-1)*xstep;
    
    if(xi>=0 && xi<=1) 
        xt0(i) = sin(2*pi*xi);
        dxdt0(i) = alpha*pi*sin(2*pi*xi);
        xold(i) = xt0(i)+dxdt0(i)*tstep;
        xold(i) = xold(i) - 4*pi*pi*sin(2*pi*xi)*tstep2*alpha2; 
    end
end 
close all
syms x
t=0.3;
x=linspace(xdomain(1),xdomain(2),nx+1);
analy= sin(2*pi*x)*(sin(4*pi*t)+cos(4*pi*t));
h1=plot(x,analy,'linewidth',2);
hold on;
h2=plot(x,xold(:,end),'linewidth',2);     % Index issue in xold
hold on;
h3=plot(x,xnew(:,end),'linewidth',2);     % Index issue in xnew
hold off
legend('Analytical','Initial','Final')
xlabel('x [m]');
ylabel('Displacement [m]');
set(gca,'FontSize',16);
for k=2:nt
    time = i*tstep;
 
    for i=1:nx+1 
        % Use periodic boundary condition, u(nx+1)=u(1)
        if(i==1) 
        xnew(i) = 2*(1-lambda2)*xold(i) + lambda2*(xold(i+1)+xold(nx+1)) - x2old(i); 
        elseif(i==nx+1) 
        xnew(i) = 2*(1-lambda2)*xold(i) + lambda2*(xold(1)+xold(i-1)) - x2old(i);
        else  
        xnew(i) = 2*(1-lambda2)*xold(i) + lambda2*(xold(i+1)+xold(i-1)) - x2old(i); 
        end 
    end 
    
    x2old=xold;
    xold = xnew;
    
   if(mod(k,2)==0)
    h3.YData = xnew;
    refreshdata(h3);
    pause(0.5);
   end
end
