# Supplementary material for: An efficient gradient-based algorithm with descent direction for unconstrained optimization with applications to image restoration and robotic motion control
Source: PeerJ Comput Sci. 2025 May 23;11:e2783. doi: 10.7717/peerj-cs.2783 (PMC12190695; doi:10.7717/peerj-cs.2783)
Supplement: Supplemental Information 1 [file peerj-cs-11-2783-s001.zip › wh.m]

function f=wh(x,index)
  tic
  n=length(x);
  if index==0
    f=0;
    for j=1:n/2
      f=f+100*(x(2*j)-x(2*j-1)^3)^2+(1-x(2*j-1))^2;
    end
  elseif index==1
    for j=1:n/2
      h(2*j-1)=-600*(x(2*j)-x(2*j-1)^3)*x(2*j-1)^2-2+2*x(2*j-1);
      h(2*j)=200*x(2*j)-200*(x(2*j-1))^3; 
    end
    f=h';
  else
    error('Index must be a boolean')
  end

  
toc
