# Supplementary material for: An efficient gradient-based algorithm with descent direction for unconstrained optimization with applications to image restoration and robotic motion control
Source: PeerJ Comput Sci. 2025 May 23;11:e2783. doi: 10.7717/peerj-cs.2783 (PMC12190695; doi:10.7717/peerj-cs.2783)
Supplement: Supplemental Information 1 [file peerj-cs-11-2783-s001.zip › wh1.m]

function [g,f]=wh1(x)
% Extented white holst, (2 2 ...)ok (-1.2,1,-1.2,1....,-1.2,1)
tic
  n=length(x);
  j=1:n/2;
  f=100*(x(2*j)-x(2*j-1).^3).^2+(1-x(2*j-1)).^2;
  h(2*j-1)=-600*(x(2*j)-x(2*j-1).^3).*x(2*j-1).^2-2+2*x(2*j-1);
  h(2*j)=200*x(2*j)-200*(x(2*j-1)).^3; 
  g=h';
end
