# Supplementary material for: An efficient gradient-based algorithm with descent direction for unconstrained optimization with applications to image restoration and robotic motion control
Source: PeerJ Comput Sci. 2025 May 23;11:e2783. doi: 10.7717/peerj-cs.2783 (PMC12190695; doi:10.7717/peerj-cs.2783)
Supplement: Supplemental Information 1 [file peerj-cs-11-2783-s001.zip › WSF.m]

function [g,f]=WSF(x)
%Wayburn Seader 1 Function, ok 
  tic
  %n=length(x);
    %i=1:n/2;
    f=(x(1)^6+x(2)^4-17)^2+(2*x(1)+x(2)-4)^2;
    h(1)=2*(x(1)^6+x(2)^4-17)*6*x(1)^5+2*(2*x(1)+x(2)-4)*2;
    h(2)=2*(x(1)^6+x(2)^4-17)*4*x(2)^3+2*(2*x(1)+x(2)-4);
    g=h';
end
