# Supplementary material for: An efficient gradient-based algorithm with descent direction for unconstrained optimization with applications to image restoration and robotic motion control
Source: PeerJ Comput Sci. 2025 May 23;11:e2783. doi: 10.7717/peerj-cs.2783 (PMC12190695; doi:10.7717/peerj-cs.2783)
Supplement: Supplemental Information 1 [file peerj-cs-11-2783-s001.zip › ZAPF.m]

function [g,f]=ZAPF(x)
%Zirilli or Aluffi-Pentini�s Function, ok 
  tic
  %n=length(x);
    %i=1:n/2;
    f=0.25*x(1)^4-0.5*x(1)^2+0.1*x(1)+0.5*x(2)^2;
    h(1)=x(1)^3-x(1)+0.1;
    h(2)=x(2);
    g=h';
end
