# Supplementary material for: An efficient gradient-based algorithm with descent direction for unconstrained optimization with applications to image restoration and robotic motion control
Source: PeerJ Comput Sci. 2025 May 23;11:e2783. doi: 10.7717/peerj-cs.2783 (PMC12190695; doi:10.7717/peerj-cs.2783)
Supplement: Supplemental Information 1 [file peerj-cs-11-2783-s001.zip › Zettl.m]

function [g,f]=Zettl(x)
%Zettl function , (-10 10) ok
tic
  %n=length(x);
  %j=1:n/2;
  f=(x(1).^2+x(2).^2-2*x(1)).^2+0.25*x(1);
  h(1)=2*(x(1).^2+x(2).^2-2*x(1))*(2*x(1)-2)+0.25;
  h(2)=2*(x(1).^2+x(2).^2-2*x(1))*2*x(2);
  g=h';
end
