# Supplementary material for: An efficient gradient-based algorithm with descent direction for unconstrained optimization with applications to image restoration and robotic motion control
Source: PeerJ Comput Sci. 2025 May 23;11:e2783. doi: 10.7717/peerj-cs.2783 (PMC12190695; doi:10.7717/peerj-cs.2783)
Supplement: Supplemental Information 1 [file peerj-cs-11-2783-s001.zip › zoom_w.m]

function alpha = zoom_w(fun,x,d,alo,ahi,c1,c2)

% a = lsa(fun,x,d,a1)
%
% Implementation of Zoom algorithm 
% as found J. Nocedal, S. Wright, Numerical Optimization, 1999 edition
% Algorithm 3.3 on page 60
% 
% Output arguments:
%       alpha  : final stepsize
%
% Input arguments:
%       fun  : function handle as [f,g] = fun(x)
%       x    : point in which the line search is executed
%       d    : search direction
%       alo  : lowest bound of interval
%       ahi  : highest bound of interval
%
% Optional input arguments (if one of these is provided but not the
% previous ones, use [] as a placeholder the previous):
%       c1   : sufficient decrease check (Wolfe1), default at '1e-4'
%       c2   : curvature condition (Wolfe2), default at '0.5'
%       maxit: maximum number of trials, default at '100'
%
% author: Davide Taviani (23/06/2011)
% website: http://davidetaviani.com

%c1 = 1e-4;
%c2 = 0.5;
maxit = 20;

%[f0,g0] = fun(x);
[~,func]=feval(fun,x);
[g0,~]=feval(fun,x);
f0=sum(func);
j = 0;
while 1
    a = (alo+ahi)/2;       % trial step-length is the middle point of [alo,ahi]
    %[f,g] = fun(x+a*d);
    [~,func]=feval(fun,x+a*d);
    [g,~]=feval(fun,x+a*d);
    f=sum(func);
    [~,funlo]=feval(fun,x+alo*d);
    flo=sum(funlo);    
    if (f > f0 + c1*a*(g0'*d) || f >= flo) % sufficient decrease or comparison with alo
        ahi = a;      % narrows the interval between [alo,ahi] 
    else
        if abs(g) <= -c2*g0  % curvature condition
            alpha = a;       % a satisfies the strong wolfe conditions
            return;
        end
        if g*(ahi-alo) >= 0
            ahi = alo;
        end
        alo = a;             % the interval is now [a,alo]
    end
    
    
    if j==maxit
        alpha = a;           % escape condition
        return;
    end
    
    j = j+1;
end
